# Supplementary material for: A reassessment of the phylogenetic utility of genus-level morphological characters in the family Bogidiellidae (Crustacea, Amphipoda), with description of a new species of Eobogidiella Karaman, 1981
Source: Zookeys. 2016 Aug 11;(610):23–43. doi: 10.3897/zookeys.610.9100 (PMC4992811; doi:10.3897/zookeys.610.9100)
Supplement: XML Treatment for Eobogidiella [file zookeys.610.9100-treatment1.xml]

<!DOCTYPE tp:taxon-treatment
  PUBLIC "-//TaxonX//DTD Taxonomic Treatment Publishing DTD v0 20100105//EN" "tax-treatment-NSO.dtd">
<tp:taxon-treatment xmlns:tp="http://www.plazi.org/taxpub"><tp:treatment-meta><kwd-group><label>Taxon classification</label><kwd><named-content content-type="kingdom">Animalia</named-content></kwd><kwd><named-content content-type="order">Amphipoda</named-content></kwd><kwd><named-content content-type="family">Bogidiellidae</named-content></kwd></kwd-group><mixed-citation publication-type="journal"><person-group><name><surname>Sidorov</surname><given-names>Dmitry A.</given-names></name><name><surname>Katz</surname><given-names>Aron D.</given-names></name><name><surname>Taylor</surname><given-names>Steven J.</given-names></name><name><surname>Chertoprud</surname><given-names>Mikhail V.</given-names></name></person-group><article-title>A reassessment of the phylogenetic utility of genus-level morphological characters in the family <tp:taxon-name><tp:taxon-name-part taxon-name-part-type="family">Bogidiellidae</tp:taxon-name-part></tp:taxon-name> (<tp:taxon-name><tp:taxon-name-part taxon-name-part-type="subphylum">Crustacea</tp:taxon-name-part></tp:taxon-name>, <tp:taxon-name><tp:taxon-name-part taxon-name-part-type="order">Amphipoda</tp:taxon-name-part></tp:taxon-name>), with description of a new species of <italic><tp:taxon-name><tp:taxon-name-part taxon-name-part-type="genus">Eobogidiella</tp:taxon-name-part></tp:taxon-name></italic> Karaman, 1981</article-title><source>Zookeys</source><day>11</day><month>8</month><year>2016</year><volume>2016</volume><issue>610</issue><fpage>23</fpage><lpage>43</lpage><pub-id pub-id-type="doi">10.3897/zookeys.610.9100</pub-id></mixed-citation></tp:treatment-meta><tp:nomenclature><label>Genus</label><tp:taxon-name>
              <tp:taxon-name-part taxon-name-part-type="genus">Eobogidiella</tp:taxon-name-part>
            </tp:taxon-name><tp:taxon-authority>G. Karaman, 1981</tp:taxon-authority><tp:nomenclature-citation-list><tp:nomenclature-citation><tp:taxon-name><tp:taxon-name-part taxon-name-part-type="genus">Bogidiella</tp:taxon-name-part> (<tp:taxon-name-part taxon-name-part-type="subgenus">Eobogidiella</tp:taxon-name-part>)</tp:taxon-name><comment><xref ref-type="bibr" rid="B19">G. Karaman 1981</xref>: 34, syn. —<tp:taxon-name><tp:taxon-name-part taxon-name-part-type="genus">Eobogidiella</tp:taxon-name-part></tp:taxon-name> G. <xref ref-type="bibr" rid="B20">Karaman 1982</xref>: 50. —<xref ref-type="bibr" rid="B23">Koenemann and Holsinger 1999</xref>: 797, 810. —<xref ref-type="bibr" rid="B26">Lowry and Myers 2012</xref>: 43. —<tp:taxon-name><tp:taxon-name-part taxon-name-part-type="genus">Mexigidiella</tp:taxon-name-part></tp:taxon-name> (part.) <xref ref-type="bibr" rid="B39">Stock 1981</xref>: 354. </comment></tp:nomenclature-citation></tp:nomenclature-citation-list></tp:nomenclature><tp:treatment-sec sec-type="type species" id="SECID0E1LAG"><title>Type species of the genus.</title><p>
              <tp:taxon-name><tp:taxon-name-part taxon-name-part-type="genus">Bogidiella</tp:taxon-name-part> (<tp:taxon-name-part taxon-name-part-type="subgenus">Eobogidiella</tp:taxon-name-part>) <tp:taxon-name-part taxon-name-part-type="species">purmamarcensis</tp:taxon-name-part></tp:taxon-name> Grosso &amp; Ringuelet, 1979, (by original designation).</p></tp:treatment-sec><ref-list><ref id="B19"><mixed-citation xmlns:xlink="http://www.w3.org/1999/xlink" xlink:type="simple">
          <person-group><name name-style="western"><surname>Karaman</surname><given-names>GS</given-names></name></person-group> (<year>1981</year>) <article-title>Contribution to the knowledge of <tp:taxon-name><tp:taxon-name-part taxon-name-part-type="order">Amphipoda</tp:taxon-name-part></tp:taxon-name> 121. Revision of <italic><tp:taxon-name><tp:taxon-name-part taxon-name-part-type="genus">Bogidiella</tp:taxon-name-part></tp:taxon-name></italic>-group of genera with description of some new taxa (fam. <tp:taxon-name><tp:taxon-name-part taxon-name-part-type="family">Gammaridae</tp:taxon-name-part></tp:taxon-name>).</article-title> <source>Poljoprivreda i Šumarstvo, Titograd</source> <volume>27</volume>: <fpage>23</fpage>–<lpage>44</lpage>.</mixed-citation></ref><ref id="B20"><mixed-citation xmlns:xlink="http://www.w3.org/1999/xlink" xlink:type="simple">
          <person-group><name name-style="western"><surname>Karaman</surname><given-names>GS</given-names></name></person-group> (<year>1982</year>) <article-title>Contribution to the knowledge of <tp:taxon-name><tp:taxon-name-part taxon-name-part-type="order">Amphipoda</tp:taxon-name-part></tp:taxon-name> 126. Critical remarks to the recent revisions of <italic><tp:taxon-name><tp:taxon-name-part taxon-name-part-type="genus">Bogidiella</tp:taxon-name-part></tp:taxon-name></italic>-group of genera with study of some taxa (fam. <tp:taxon-name><tp:taxon-name-part taxon-name-part-type="family">Gammaridae</tp:taxon-name-part></tp:taxon-name>).</article-title> <source>Poljoprivreda i Šumarstvo, Titograd</source> <volume>28</volume>: <fpage>31</fpage>–<lpage>57</lpage>.</mixed-citation></ref><ref id="B23"><mixed-citation xmlns:xlink="http://www.w3.org/1999/xlink" xlink:type="simple">
          <person-group><name name-style="western"><surname>Koenemann</surname><given-names>S</given-names></name><name name-style="western"><surname>Holsinger</surname><given-names>JR</given-names></name></person-group> (<year>1999</year>) <article-title>Phylogenetic analysis of the amphipod family <tp:taxon-name><tp:taxon-name-part taxon-name-part-type="family">Bogidiellidae</tp:taxon-name-part></tp:taxon-name> S. Lat., and revision of taxa above the species level.</article-title> <source>Crustaceana</source> <volume>72</volume>: <fpage>781</fpage>–<lpage>816</lpage>. doi: <ext-link xlink:type="simple" ext-link-type="doi" xlink:href="10.1163/156854099503960">10.1163/156854099503960</ext-link></mixed-citation></ref><ref id="B26"><mixed-citation xmlns:xlink="http://www.w3.org/1999/xlink" xlink:type="simple">
          <person-group><name name-style="western"><surname>Lowry</surname><given-names>JK</given-names></name><name name-style="western"><surname>Myers</surname><given-names>AA</given-names></name></person-group> (<year>2012</year>) <article-title>New, mainly southern hemisphere, freshwater families of <tp:taxon-name><tp:taxon-name-part taxon-name-part-type="order">Amphipoda</tp:taxon-name-part></tp:taxon-name> (<tp:taxon-name><tp:taxon-name-part taxon-name-part-type="subphylum">Crustacea</tp:taxon-name-part></tp:taxon-name>), together with a description of the first freshwater calliopiid, <italic><tp:taxon-name><tp:taxon-name-part taxon-name-part-type="genus">Lutriwita</tp:taxon-name-part> <tp:taxon-name-part taxon-name-part-type="species">bradburyi</tp:taxon-name-part></tp:taxon-name></italic> gen. n. et sp. n.</article-title> <source>Zootaxa</source> <volume>3499</volume>: <fpage>27</fpage>–<lpage>45</lpage>.</mixed-citation></ref><ref id="B39"><mixed-citation xmlns:xlink="http://www.w3.org/1999/xlink" xlink:type="simple">
          <person-group><name name-style="western"><surname>Stock</surname><given-names>JH</given-names></name></person-group> (<year>1981</year>) <article-title>The taxonomy and zoogeography of the family of <tp:taxon-name><tp:taxon-name-part taxon-name-part-type="family">Bogidiellidae</tp:taxon-name-part></tp:taxon-name> (<tp:taxon-name><tp:taxon-name-part taxon-name-part-type="subphylum">Crustacea</tp:taxon-name-part></tp:taxon-name>, <tp:taxon-name><tp:taxon-name-part taxon-name-part-type="order">Amphipoda</tp:taxon-name-part></tp:taxon-name>), with emphasis on the West Indian taxa.</article-title> <source>Bijdragen tot de Dierkunde</source> <volume>51</volume>: <fpage>345</fpage>–<lpage>374</lpage>.</mixed-citation></ref></ref-list></tp:taxon-treatment>
