# Supplementary material for: A reassessment of the phylogenetic utility of genus-level morphological characters in the family Bogidiellidae (Crustacea, Amphipoda), with description of a new species of Eobogidiella Karaman, 1981
Source: Zookeys. 2016 Aug 11;(610):23–43. doi: 10.3897/zookeys.610.9100 (PMC4992811; doi:10.3897/zookeys.610.9100)
Supplement: XML Treatment for Eobogidiella venkataramani [file zookeys.610.9100-treatment2.xml]

<!DOCTYPE tp:taxon-treatment
  PUBLIC "-//TaxonX//DTD Taxonomic Treatment Publishing DTD v0 20100105//EN" "tax-treatment-NSO.dtd">
<tp:taxon-treatment xmlns:tp="http://www.plazi.org/taxpub"><tp:treatment-meta><kwd-group><label>Taxon classification</label><kwd><named-content content-type="kingdom">Animalia</named-content></kwd><kwd><named-content content-type="order">Amphipoda</named-content></kwd><kwd><named-content content-type="family">Bogidiellidae</named-content></kwd></kwd-group><mixed-citation publication-type="journal"><person-group><name><surname>Sidorov</surname><given-names>Dmitry A.</given-names></name><name><surname>Katz</surname><given-names>Aron D.</given-names></name><name><surname>Taylor</surname><given-names>Steven J.</given-names></name><name><surname>Chertoprud</surname><given-names>Mikhail V.</given-names></name></person-group><article-title>A reassessment of the phylogenetic utility of genus-level morphological characters in the family <tp:taxon-name><tp:taxon-name-part taxon-name-part-type="family">Bogidiellidae</tp:taxon-name-part></tp:taxon-name> (<tp:taxon-name><tp:taxon-name-part taxon-name-part-type="subphylum">Crustacea</tp:taxon-name-part></tp:taxon-name>, <tp:taxon-name><tp:taxon-name-part taxon-name-part-type="order">Amphipoda</tp:taxon-name-part></tp:taxon-name>), with description of a new species of <italic><tp:taxon-name><tp:taxon-name-part taxon-name-part-type="genus">Eobogidiella</tp:taxon-name-part></tp:taxon-name></italic> Karaman, 1981</article-title><source>Zookeys</source><day>11</day><month>8</month><year>2016</year><volume>2016</volume><issue>610</issue><fpage>23</fpage><lpage>43</lpage><pub-id pub-id-type="doi">10.3897/zookeys.610.9100</pub-id></mixed-citation></tp:treatment-meta><tp:nomenclature><tp:taxon-name>
              <tp:taxon-name-part taxon-name-part-type="genus">Eobogidiella</tp:taxon-name-part>
              <tp:taxon-name-part taxon-name-part-type="species">venkataramani</tp:taxon-name-part>
              <object-id xmlns:xlink="http://www.w3.org/1999/xlink" content-type="zoobank" xlink:type="simple">http://zoobank.org/B0EE2445-3C65-45D0-B7C6-8ECF6ECE701A</object-id>
            </tp:taxon-name><tp:taxon-status xmlns:xlink="http://www.w3.org/1999/xlink" xlink:type="simple">sp. n.</tp:taxon-status><xref ref-type="fig" rid="F5">Figs 5</xref><xref ref-type="fig" rid="F6">, 6</xref><xref ref-type="fig" rid="F7">, 7</xref></tp:nomenclature><tp:treatment-sec sec-type="diagnosis" id="SECID0E5NAG"><title>Diagnosis.</title><p>Habitus typical of a stygomorphic bogidiellid, combining a number of features found in other genera of this family.</p><p>Primary characters: maxilla 1 with vestigial, single-segmented, symmetrical palps; pleopods 1–3 with single-segmented, reduced inner rami.</p><p>Secondary characteristics: ventral surface of pereonites 2–7 bearing sternal humps; coxal gills on pereopods 3–6; antenna 1 with reduced, single-segmented, minute accessory flagellum; mandibles with tiny, vestigial molars with 2 short spines and 1 plumose seta; maxilliped lacking coxal endite; apparent sexual dimorphism (spines on uropods 1 and 2 modified).</p><!--PageBreak--></tp:treatment-sec><tp:treatment-sec sec-type="type locality" id="SECID0EGOAG"><title>Type locality.</title><p>Spring fed swamp in the upper reaches of a small logged brook (<named-content xmlns:xlink="http://www.w3.org/1999/xlink" content-type="dwc:verbatimCoordinates" xlink:type="simple"><named-content content-type="geo-json" specific-use="{&#34;type&#34;:&#34;Point&#34;,&#34;coordinates&#34;:[74.821667,14.218667]}" id="NCID0EPOAG" xlink:type="simple">14.218667°N; 74.821667°E</named-content></named-content>) in the Shirawati River basin, altitude above sea level 550 m, Western Ghats, Karnataka, India.</p><!--PageBreak--></tp:treatment-sec><tp:treatment-sec sec-type="type material" id="SECID0EVOAG"><title>Type material.</title><p>
              <bold>Holotype specimen.</bold> INDIA: probable ♂, 6.5 mm, X43794/Cr-1621-FEFU, vicinity of Jog Falls, Karnataka state, collected 5 Dec. 2008 by M.V. Chertoprud. Deposited in the Zoological Museum of the Far East Federal University, Vladivostok (FEFU).</p><p>Accompanying fauna: <italic><tp:taxon-name><tp:taxon-name-part taxon-name-part-type="genus">Goerodes</tp:taxon-name-part></tp:taxon-name></italic> sp. (<tp:taxon-name><tp:taxon-name-part taxon-name-part-type="order">Trichoptera</tp:taxon-name-part></tp:taxon-name>: <tp:taxon-name><tp:taxon-name-part taxon-name-part-type="family">Lepidostomatidae</tp:taxon-name-part></tp:taxon-name>), <italic><tp:taxon-name><tp:taxon-name-part taxon-name-part-type="genus">Isca</tp:taxon-name-part></tp:taxon-name></italic> sp. (<tp:taxon-name><tp:taxon-name-part taxon-name-part-type="order">Ephemeroptera</tp:taxon-name-part></tp:taxon-name>: <tp:taxon-name><tp:taxon-name-part taxon-name-part-type="family">Leptophlebiidae</tp:taxon-name-part></tp:taxon-name>), <italic><tp:taxon-name><tp:taxon-name-part taxon-name-part-type="genus">Phanoperla</tp:taxon-name-part></tp:taxon-name></italic> sp. (<tp:taxon-name><tp:taxon-name-part taxon-name-part-type="order">Plecoptera</tp:taxon-name-part></tp:taxon-name>: <tp:taxon-name><tp:taxon-name-part taxon-name-part-type="family">Perlidae</tp:taxon-name-part></tp:taxon-name>), <italic><tp:taxon-name><tp:taxon-name-part taxon-name-part-type="genus">Macromyia</tp:taxon-name-part></tp:taxon-name></italic> sp. (<tp:taxon-name><tp:taxon-name-part taxon-name-part-type="order">Odonata</tp:taxon-name-part></tp:taxon-name>: <tp:taxon-name><tp:taxon-name-part taxon-name-part-type="family">Corduliidae</tp:taxon-name-part></tp:taxon-name>), and many terrestrial leeches (<tp:taxon-name><tp:taxon-name-part taxon-name-part-type="class">Hirudinida</tp:taxon-name-part></tp:taxon-name>) on the banks.</p></tp:treatment-sec><tp:treatment-sec sec-type="etymology" id="SECID0EIRAG"><title>Etymology.</title><p>The specific epithet honors the former Director of Zoological Survey of India, Dr. K. Venkataraman, whose assistance was pivotal in the early stages of this research.</p></tp:treatment-sec><tp:treatment-sec sec-type="description" id="SECID0ENRAG"><title>Description of holotype</title><p>
              <bold>X43794/Cr-1621-FEFU.</bold> General body morphology (Figs <xref ref-type="fig" rid="F5">5A, C</xref>, <xref ref-type="fig" rid="F6">6A</xref>, <xref ref-type="fig" rid="F7">7J</xref>). Body unpigmented, smooth, sparsely setose with fine setae. <italic>Head</italic> longer than deep and longer than first pereon segment; rostrum pointed, interantennal lobe distinct, evenly rounded apically; eyes absent. <italic>Epimeral plates 1–3</italic> with acute posterodistal corners and with thin setae on posterior margin, ventral margin of plates unarmed. <italic>Telson</italic> subquadrate with apical margin roundly convex, width: length ratio 1 : 0.75, bearing 4 long notched spines subapically. ANTENNAE (Figs <xref ref-type="fig" rid="F5">5A</xref>, <xref ref-type="fig" rid="F6">6A</xref>). <italic>Antenna 1</italic> about 38% of body length; flagellum with 17 articles, each article with 2–4 short setae, aesthetascs present on 12 distal flagellar articles; peduncular article ratio 1 : 0.67 : 0.3; proximal article of peduncle with 3 notched spines on ventral margin; accessory flagellum small, comprised of one article. Ratio of lengths of antenna 1 : antenna 2, 1 : 0.75; flagellum of <italic>antenna 2</italic> with 5 articles, each article sparsely setose; peduncle article 4 as long as article 5; flagellum shorter than peduncle (articles 4+5); last two peduncular articles with notched spines and long, stiff setae; gland cone not markedly elongate. MOUTH PARTS (Fig. <xref ref-type="fig" rid="F6">6A–I</xref>). <italic>Labrum</italic> subtrapezoidal, long as broad, clypeus unfused. Inner lobes of <italic>labium</italic> well developed, outer lobes broad, densely setose laterally, with thin setae marginally, and lightly setose with shorter setae mediodistally, mandibular process narrow. <italic>Left mandible</italic>: incisor with 4 teeth, lacinia mobilis consisting of 2 finely denticulate plates of similar size; row of 3 densely plumose spines between lacinia and molar; molar vestigial, conical, bearing 2 short spines and 1 plumose seta. <italic>Right mandible</italic>: incisor with 4 teeth, lacinia mobilis with 5 teeth, row of 2 densely plumose spines between lacinia and molar; molar similar to that of left mandible. <italic>Mandibular palp</italic> article 2 slightly longer and broader than article 3; proximal palp article without a seta; the second article with 2 long setae on inner margin; distal article narrow, with 3 long setae unequal in length on apex, and numerous small, fine setae near lateral margin on distal half of article. <italic>Maxilla 1</italic> palp reduced, single-segmented, with 2 long setae of equal length on apex (palps symmetrical); outer plate with 7 simple spines, 3 of which are finely pectinate; inner plate broadly rounded distally, with 2 plumose setae. <italic>Maxilla 2</italic> plates similar in size, inner plate with 6 apical setae of varying size, outer plate with 5 long, finely pectinate setae and 3 short setae apically. <italic>Maxilliped</italic> with inner and outer plates short; outer plate with 2 apical spines accompanied by 2 stiff setae on lateral face; inner plate broad, with 1 bifid apical spine <!--PageBreak--><!--PageBreak-->and 3 stiff naked subapical setae, 2 setae located medially on small pedestal; palp four-segmented; palp article 2 longest, nearly straight on outer margin, shallowly convex on inner margin, with a row of 8 long, simple setae along inner margin; article 3 half as long as article 2, with sharply pointed, pubescent cuticular projection distally and bearing 2 sets of long setae apically; article 4 about as long as preceding article, curved and tapering distally, with dorsal seta, and bearing 2 longer setae at base of nail, nail 0.33× length of pedestal. <italic>Lateralia</italic> with 14 strong, pectinate spines and 1 short simple spine. COXAL PLATES, GILLS AND STERNAL RESPIRATORY STRUCTURES (Fig. <xref ref-type="fig" rid="F5">5A, B</xref>). <italic>Coxal plates 1–7</italic> wider than long, free, not overlapping with one another, coxa 4 largest; <italic>coxal plates 5–7</italic> progressively smaller towards the posterior, semicircular, acuminate posteriorly and bearing 1 stiff seta posteriorly. <italic>Coxal gills</italic> oblong, stalked on coxae 3 to 6. Ventral surface of pereonites 2–7 bearing <italic>sternal humps</italic>. GNATHOPODS 1 AND 2 (Fig. <xref ref-type="fig" rid="F5">5D, E</xref>). <italic>Gnathopod 1</italic>, basis short, broadest medially, with 2 short setae on anterior margin; merus with 3 stiff setae on distoposterior margin, posterior surface densely spinose; carpus sub-triangular, with 2 setae of equal length on narrowly rounded spinose distoposterior lobe; propodus oblong, about 1.8× longer than broad, palmar margin slightly convex, 3× longer than posterior margin, palmar angle indistinct, with 1 group of oblique, long setae laterally on basal half of segment; anterior margin with 1 seta, and a group of 2 setae anterodistally; palm armed with 2 pairs of weakly notched spines accompanied by 10–12 stiff, tiny notched setae along inner and outer faces; dactylus falcate, about 70% length of propodus, demarcation of nail indistinct with 2 setules at hinge. <italic>Gnathopod 2</italic>, basis sublinear, with 3 short setae on distal one third of anterior margin; ischium posterior surface densely spinulose with one longer, posterodistal seta; merus with posterior surface densely spinulose, with two stiff longer, posterodistal seta; carpus triangular and slightly elongate, with numerous thin subequal setae on broadened, spinulose ventral lobe, 1 long seta distally on medial face; propodus small, slightly shorter than propodus of gnathopod 1; palmar margin oblique, subequal in length to posterior margin, palmar angle poorly developed and broadly rounded, with 1 group of oblique long setae subdistally; anterior margin with 2 setae, anterodistal group with 3 setae; palm armed with 1 pair of weakly notched spines accompanied with 5–6 stiff, tiny, notched setae along inner and outer faces; dactylus similar to that of gnathopod 1. PEREOPODS 3, 4, 6 (pereopods 5 and 7 missing) (Fig. <xref ref-type="fig" rid="F7">7A–C</xref>); lacking lenticular organs. <italic>Pereopods 3–4</italic> subequal, bases rather long and narrow, each with 1 stiff seta on anterodistal margin; dactyli about 0.33× length of corresponding propodi. <italic>Pereopod 6</italic> length 0.35× body length; basis narrowed distally, length:width is 1:0.4; posterior margin with 3 notched spines and 4 setae; anteriorly 4 notched spines and 2 setae; carpus short, length 0.5× preceding article, armed with strong spines on lateral and distal margins; dactylus about 0.25× length of corresponding propodus. PLEOPODS AND UROPODS (Fig. <xref ref-type="fig" rid="F7">7D–I</xref>). <italic>Pleopods 1–3</italic> subequal; peduncular articles linear, in ratio 1:1:0.7, with 2 retinacula each; inner ramus reduced, 1-segemented, length less than basal width of first segment of outer ramus; outer ramus 3-segmented, fringed with long, plumose setae at distal end of each <!--PageBreak--><!--PageBreak-->segment. <italic>Uropod 1</italic> peduncle without basofacial spine; with 3 dorsolateral spines and distally with 1 very strong dorsomedial spine; exopodite:endopodite length 1:0.88; endopodite length 0.5× peduncle; rami straight, each armed with 4 strong spines apically, 1 of them much larger and with marginal serrations. <italic>Uropod 2</italic> peduncle with 1 dorsolateral spine and 1 strong dorsomedial spine distally; exopodite:endopodite length 0.86:1; endopodite length 0.7× peduncle; rami straight, each armed with 4 spines apically, 1 of them much larger and another modified (Fig. <xref ref-type="fig" rid="F7">7H</xref>). <italic>Uropod 3</italic> long, with peduncle about 1 half the length of rami, armed with two notched spines on apex; endopodite curved in basal half, with 8 singly inserted notched spines along margins and 4 apical spines; exopodite straight, slightly tapering in distal half, with 6 singly inserted notched spines along margins and 5 apical spines.</p><fig id="F5" position="float" orientation="portrait"><label>Figure 5.</label><caption><p>
          <italic><tp:taxon-name><tp:taxon-name-part taxon-name-part-type="genus">Eobogidiella</tp:taxon-name-part> <tp:taxon-name-part taxon-name-part-type="species">venkataramani</tp:taxon-name-part></tp:taxon-name></italic> sp. n., ♂ (?), 6.5 mm, holotype, Jog Falls, Karnataka, India: <bold>A</bold> habitus from left side <bold>B</bold> coxae 1–7 <bold>C</bold> epimeral plates 1–3 <bold>D, E</bold> gnathopods 1–2.</p></caption><graphic xmlns:xlink="http://www.w3.org/1999/xlink" xlink:href="zookeys-610-023-g005.jpg" position="float" orientation="portrait" xlink:type="simple" id="oo_98902.jpg"/></fig><fig id="F6" position="float" orientation="portrait"><label>Figure 6.</label><caption><p>
          <italic><tp:taxon-name><tp:taxon-name-part taxon-name-part-type="genus">Eobogidiella</tp:taxon-name-part> <tp:taxon-name-part taxon-name-part-type="species">venkataramani</tp:taxon-name-part></tp:taxon-name></italic> sp. n., ♂ (?), 6.5 mm, holotype, Jog Falls, Karnataka, India: <bold>A</bold> head <bold>B</bold> left mandible <bold>C</bold> incisor and lacinia mobilis of right mandible <bold>D</bold> labium <bold>E</bold> labrum <bold>F, G</bold> maxillae 1–2 <bold>H</bold> maxilliped <bold>I</bold> lateralia.</p></caption><graphic xmlns:xlink="http://www.w3.org/1999/xlink" xlink:href="zookeys-610-023-g006.jpg" position="float" orientation="portrait" xlink:type="simple" id="oo_98903.jpg"/></fig><fig id="F7" position="float" orientation="portrait"><label>Figure 7.</label><caption><p>
          <italic><tp:taxon-name><tp:taxon-name-part taxon-name-part-type="genus">Eobogidiella</tp:taxon-name-part> <tp:taxon-name-part taxon-name-part-type="species">venkataramani</tp:taxon-name-part></tp:taxon-name></italic> sp. n., ♂ (?), 6.5 mm, holotype, Jog Falls, Karnataka, India: <bold>A</bold> pereopod 6 <bold>B, C</bold> pereopod 3–4 <bold>D, E, F</bold> pleopods 1–3 <bold>G, H, I</bold> uropods 1–3 <bold>J</bold> telson. Pereopods 5 and 7 are missing.</p></caption><graphic xmlns:xlink="http://www.w3.org/1999/xlink" xlink:href="zookeys-610-023-g007.jpg" position="float" orientation="portrait" xlink:type="simple" id="oo_98904.jpg"/></fig></tp:treatment-sec><tp:treatment-sec sec-type="variability" id="SECID0EHYAG"><title>Variability.</title><p>Unknown.</p></tp:treatment-sec><tp:treatment-sec sec-type="Sexual dimorphism" id="SECID0EMYAG"><title>Sexual dimorphism.</title><p>Unknown, but modified spines on uropods 1 and 2 probably represent a male-specific trait.</p></tp:treatment-sec><tp:treatment-sec sec-type="distribution" id="SECID0ERYAG"><title>Distribution and ecology.</title><p>
              <italic><tp:taxon-name><tp:taxon-name-part taxon-name-part-type="genus">Eobogidiella</tp:taxon-name-part> <tp:taxon-name-part taxon-name-part-type="species">venkataramani</tp:taxon-name-part></tp:taxon-name></italic> sp. n. dwells in a spring-fed brook habitat located on the flat bottom of a small valley in the rainforest. The biotope is a small trickling swampy stream 1–3 m wide and 0–0.05 m deep, without flow, water temperature +22 °C, and a substrate comprised of wet litter, detritus, stones, clay. Known only from type locality.</p></tp:treatment-sec><tp:treatment-sec sec-type="comments" id="SECID0EBZAG"><title>Taxonomic comments.</title><p>
              <italic><tp:taxon-name><tp:taxon-name-part taxon-name-part-type="genus">Eobogidiella</tp:taxon-name-part> <tp:taxon-name-part taxon-name-part-type="species">venkataramani</tp:taxon-name-part></tp:taxon-name></italic> sp. n. is distinguished from <italic><tp:taxon-name><tp:taxon-name-part taxon-name-part-type="genus">Eobogidiella</tp:taxon-name-part> <tp:taxon-name-part taxon-name-part-type="species">purmamarcensis</tp:taxon-name-part></tp:taxon-name></italic> by the following characteristics (characteristics of the latter in parentheses): antenna 2 reaching 75% of antenna 1 length (about 50%); accessory flagellum comprised of 1 article (2 articles); molar vestigial, non-triturative (developed, triturative); mandibular palp article 3 with 3 setae on apex (1 seta); maxilla 1 inner plate with 2 setae (3 setae); maxilla 2 plates broad (narrow); maxilliped palp article 2 narrow (very broad); lenticular organs absent (present); telson with apical margin convex (with excavation apically).</p></tp:treatment-sec></tp:taxon-treatment>
