# Supplementary material for: A reassessment of the phylogenetic utility of genus-level morphological characters in the family Bogidiellidae (Crustacea, Amphipoda), with description of a new species of Eobogidiella Karaman, 1981
Source: Zookeys. 2016 Aug 11;(610):23–43. doi: 10.3897/zookeys.610.9100 (PMC4992811; doi:10.3897/zookeys.610.9100)
Supplement: Supplementary material 1 — Morphological character matrix [file zookeys-610-023-s001.nex]

#NEXUS
[written Thu Apr 07 11:53:31 CDT 2016 by Mesquite  version 3.04 (build 725) at nrsa-dhcp-215.inhs.illinois.edu/128.174.157.215]

BEGIN TAXA;
	TITLE Taxa;
	DIMENSIONS NTAX=46;
	TAXLABELS
		Ancestor Actogidiella Aequigidiella Afridiella Artesia Aurobogidiella 'Bogidiella (albertimagni group)' 'Bogidiella (skopljensis group)' 'Bogidiella (niphargoides group)' Bermudagidiella Antillogidiella Dycticogidiella Guagidiella Hagidiella Medigidiella Arganogidiella Indogidiella Mesochthongidiella Mexigidiella Orchestigidiella Stygogidiella Argentinogidiella Xystriogidiella Xystriogidiella_juliani Bogidomma Bollegidia Cabogidiella Eobogidiella_purmamarcensis Hebraegidiella Kergueleniola Maghrebidiella Marigidiella Marinobogidiella Megagidiella Nubigidiella Patagongidiella Patagongidiella_wefkoi Parabogidiella Spelaeogammarus Grossogidiella Stockigidiella Omangidiella Fidelidiella Racovella Glyptogidiella Eobogidiella_indica_n._sp._ 
	;

END;


BEGIN CHARACTERS;
	TITLE  Character_Matrix;
	DIMENSIONS  NCHAR=29;
	FORMAT DATATYPE = STANDARD GAP = - MISSING = ? SYMBOLS = "  0 1 2 3 4 5 6";
	CHARSTATELABELS 
		1 Modifications_of_the_outer_ramus_in_male_pleopod_1 /  absent present, 2 Modifications_of_the_outer_ramus_in_male_pleopod_2 /  absent present, 3 'Number of outer ramus segments in pleopods 1-3' /  3_or_more_sements 3_segments 2_or_3_segments 2_or_less_segments, 4 'Inner rami of pleopods 1-3' /  'multiarticulate, aequieramous' 'uniarticulate, aequiramous' 'uniarticulate, small' 'uniarticulate, reduced' vestigial absent, 5 Modifications_in_male_uropod_1 /  absent spines_modified 'rami/peduncle and spines modified', 6 Modifications_in_male_uropod_2 /  absent spines_modified rami_and_spines_modified, 7 'Dagger-shaped rami in female uropod 1' /  absent present, 8 'Dagger-shaped rami in female uropod 2' /  absent present, 9 'Dagger-shaped rami in male uropod 1' /  absent present, 10 'Dagger-shaped rami in male uropod 2' /  absent present, 11 Rami_of_uropod_3 /  'biramous, aequiramous' biramous_with_inner_ramus_greatly_in_size_reduced uniramous, 12 Outer_ramus_of_uropod_3 /  '1-segmented' '2-segmented', 13 Gills /  'on pereonites 2-6' 'on pereonites 3-6 or 3-5' 'on pereonites 4-6' 'on pereonites 4-7', 14 Oostegites /  'on pereopods 2-5' 'on pereopods 2-5 or 3-5' 'on pereopods 3-5' 'on pereopods 3-4' '"absent"', 15 Number_of_segments_in_flagellum_of_antenna_2 /  5_or_more_segments 5_segments 5_or_less_segments, 16 Number_of_segments_in_accessory_flagellum /  3_or_more_segments 2_or_3_segments 2_segments 1_segment, 17 Number_of_palp_segments_in_maxilla_1 /  2_segments '1-2 segments' 1_segment, 18 Number_of_setae_on_inner_lobe_of_maxilla_1 /  3_setae 2_or_3_setae 2_setae 1_or_2_setae 1_seta setae_absent, 19 Number_of_spines_on_outer_lobe_of_maxilla_1 /  9_spines 7_or_8_spines 7_spines 6_or_7_spines 6_spines, 20 Maxilla_2 /  normal reduced, 21 Mandibular_molar /  triturative 'non-triturative', 22 Coxal_plates /  longer_than_wide wider_than_long, 23 Telson_shape /  longer_than_wide approximately_as_long_as_wide wider_than_long, 24 Apical_spines_of_telson /  4_or_more_spines 2_or_3_spines 2_spines 1_or_2_spines 1_spine spines_absent, 25 Subapical_spines_of_telson /  '3-5 spines' '2-4 spines' 2_spines 1_or_2_spines 1_spines 0_or_1_spine spines_absent, 26 Mediosternal_processes /  absent present, 27 Eyes /  eyes_present '2-3 unpigmented lens cells' eyes_absent, 28 'Maxilliped, coxal endite' /  present absent, 29 Coxa_5 /  normal hypertrophied ; 
	MATRIX
	Ancestor                         00000000000000000000000000000
	Actogidiella                     01151010100020200220111460210
	Aequigidiella                    00000200000012120420010220210
	Afridiella                       00130000000020020220102430200
	Artesia                          00000000000001112521101060210
	Aurobogidiella                   ??03??11??0010130020012460210
	'Bogidiella (albertimagni group)'00150000000021120110012350210
	'Bogidiella (skopljensis group)' 00130000000020110120011450210
	'Bogidiella (niphargoides group)'00140000000020110020012440210
	Bermudagidiella                  0115??10??0020120220112440210
	Antillogidiella                  01130010000020120220112460210
	Dycticogidiella                  0113020000002?121020010440210
	Guagidiella                      00132000000020220220112440210
	Hagidiella                       01151000000020120220112540210
	Medigidiella                     00150100000020210220012360210
	Arganogidiella                   0015100000002?100220012440210
	Indogidiella                     00131100000020000220012360210
	Mesochthongidiella               11130200000020120020010420210
	Mexigidiella                     11140000000021120130111440210
	Orchestigidiella                 001410000000202202200123402?0
	Stygogidiella                    01150000000020110120012350210
	Argentinogidiella                1113010000002?121220010430210
	Xystriogidiella                  01130100000020100020012330210
	Xystriogidiella_juliani          001500??00003?220510012220210
	Bogidomma                        ??15??00??0020120521110260010
	Bollegidia                       00350011110013122510011460210
	Cabogidiella                     00150010100000120220112340210
	Eobogidiella_purmamarcensis      ??13??00??00??122020012410210
	Hebraegidiella                   001300??00??2?100220012460210
	Kergueleniola                    ??31??????001?030440012560210
	Maghrebidiella                   ??14??00??0020120520112220200
	Marigidiella                     00220011110020122221110460210
	Marinobogidiella                 001200??11001?122021012460210
	Megagidiella                     00130000000020130020011100210
	Nubigidiella                     ??15??00??0010120520112460200
	Patagongidiella                  0102200000002?000020010241210
	Patagongidiella_wefkoi           0112200000002?000020010021210
	Parabogidiella                   0010000000000?132521110240210
	Spelaeogammarus                  00110000000020000020000310210
	Grossogidiella                   0002000000002?000020010241210
	Stockigidiella                   001500??00001?120240112560210
	Omangidiella                     ??15??00??0020130020010020200
	Fidelidiella                     ??15??????002?120521112260210
	Racovella                        ??13??????001?120040012260210
	Glyptogidiella                   ??15??????002?122541100260211
	Eobogidiella_indica_n._sp._      001311??00001?132220112510210

;

END;
BEGIN ASSUMPTIONS;
	TYPESET * UNTITLED   =  unord:  1 -  29;

END;

BEGIN MESQUITECHARMODELS;
	ProbModelSet * UNTITLED   =  'Mk1 (est.)':  1 -  29;
END;

BEGIN NOTES;

	TEXT  TAXA = Taxa TAXON = 7 TEXT = '=''Bogidiella A'' from Koenemann & Holsinger (1999)';
	TEXT  TAXA = Taxa TAXON = 8 TEXT = '=''Bogidiella B'' from Koenemann & Holsinger (1999)';
	TEXT  TAXA = Taxa TAXON = 9 TEXT = '=''Bogidiella C'' from Koenemann & Holsinger (1999)';
	TEXT  TAXA = Taxa TAXON = 15 TEXT = '=''Medigidiella A'' from Koenemann & Holsinger (1999)';
	TEXT  TAXA = Taxa TAXON = 16 TEXT = '=''Medigidiella B'' from Koenemann & Holsinger (1999)';
	TEXT  TAXA = Taxa TAXON = 17 TEXT = '=''Medigidiella C'' from Koenemann & Holsinger (1999)';
	TEXT  TAXA = Taxa TAXON = 21 TEXT = '=''Stygogidiella A'' from Koenemann & Holsinger (1999)';
	TEXT  TAXA = Taxa TAXON = 22 TEXT = '=''Stygogidiella B'' from Koenemann & Holsinger (1999)';

	AN T = 29  A = 0 DC = 2015.8.17.10.52.42 DM = 2015.8.17.10.52.42 ID = 014f3c5cdcf31 I = _ TF = (CM ) ;

END;

Begin MESQUITE;
		MESQUITESCRIPTVERSION 2;
		TITLE AUTO;
		tell ProjectCoordinator;
		timeSaved 1460048011699;
		getEmployee #mesquite.minimal.ManageTaxa.ManageTaxa;
		tell It;
			setID 0 5783266539923845005;
			tell It;
				setDefaultOrder  0 1 2 3 4 5 6 7 8 9 10 11 12 13 14 15 16 17 18 19 20 21 22 23 24 25 26 28 29 30 31 32 33 34 35 38 36 39 54 38 40 41 42 43 44 45;
				attachments ;
			endTell;
		endTell;
		getEmployee #mesquite.charMatrices.ManageCharacters.ManageCharacters;
		tell It;
			setID 0 3220447671341312822;
			mqVersion 304;
			checksumv 0 3 3287486929 null  getNumChars 29 numChars 29 getNumTaxa 46 numTaxa 46   short true   bits 127   states 127   sumSquaresStatesOnly 120469.0 sumSquares 120469.0 longCompressibleToShort false usingShortMatrix true   NumFiles 1 NumMatrices 1;
			mqVersion;
		endTell;
		getWindow;
		tell It;
			suppress;
			setResourcesState false false 100;
			setPopoutState 400;
			setExplanationSize 0;
			setAnnotationSize 0;
			setFontIncAnnot 0;
			setFontIncExp 0;
			setSize 1247 913;
			setLocation 0 23;
			setFont SanSerif;
			setFontSize 10;
			getToolPalette;
			tell It;
			endTell;
			desuppress;
		endTell;
		getEmployee  #mesquite.charMatrices.BasicDataWindowCoord.BasicDataWindowCoord;
		tell It;
			showDataWindow #3220447671341312822 #mesquite.charMatrices.BasicDataWindowMaker.BasicDataWindowMaker;
			tell It;
				getWindow;
				tell It;
					getTable;
					tell It;
						rowNamesWidth 194;
					endTell;
					setExplanationSize 30;
					setAnnotationSize 20;
					setFontIncAnnot 0;
					setFontIncExp 0;
					setSize 1147 841;
					setLocation 0 23;
					setFont SanSerif;
					setFontSize 10;
					getToolPalette;
					tell It;
						setTool mesquite.charMatrices.BasicDataWindowMaker.BasicDataWindow.arrow;
					endTell;
					setActive;
					setTool mesquite.charMatrices.BasicDataWindowMaker.BasicDataWindow.arrow;
					colorCells  #mesquite.charMatrices.ColorByState.ColorByState;
				tell It;
					setStateLimit 9;
					toggleUniformMaximum on;
				endTell;
					colorRowNames  #mesquite.charMatrices.TaxonGroupColor.TaxonGroupColor;
					colorColumnNames  #mesquite.charMatrices.CharGroupColor.CharGroupColor;
					colorText  #mesquite.charMatrices.NoColor.NoColor;
					setBackground White;
					toggleShowNames off;
					toggleShowTaxonNames on;
					toggleTight off;
					toggleThinRows on;
					toggleShowChanges on;
					toggleSeparateLines off;
					toggleShowStates on;
					toggleAutoWCharNames on;
					toggleAutoTaxonNames off;
					toggleShowDefaultCharNames off;
					toggleConstrainCW on;
					toggleBirdsEye off;
					toggleShowPaleGrid off;
					toggleShowPaleCellColors off;
					toggleShowPaleExcluded off;
					togglePaleInapplicable on;
					toggleShowBoldCellText off;
					toggleAllowAutosize on;
					toggleColorsPanel off;
					toggleDiagonal on;
					setDiagonalHeight 200;
					toggleLinkedScrolling on;
					toggleScrollLinkedTables off;
				endTell;
				showWindow;
				getWindow;
				tell It;
					forceAutosize;
				endTell;
				getEmployee #mesquite.charMatrices.ColorCells.ColorCells;
				tell It;
					setColor Red;
					removeColor off;
				endTell;
				getEmployee #mesquite.categ.StateNamesEditor.StateNamesEditor;
				tell It;
					makeWindow;
					tell It;
						setExplanationSize 30;
						setAnnotationSize 20;
						setFontIncAnnot 0;
						setFontIncExp 0;
						setSize 1147 841;
						setLocation 0 23;
						setFont SanSerif;
						setFontSize 10;
						getToolPalette;
						tell It;
							setTool mesquite.categ.StateNamesEditor.StateNamesWindow.ibeam;
						endTell;
						rowsAreCharacters on;
						toggleConstrainChar on;
						toggleConstrainCharNum 3;
						togglePanel off;
						toggleSummaryPanel off;
					endTell;
					showWindow;
				endTell;
				getEmployee #mesquite.categ.StateNamesStrip.StateNamesStrip;
				tell It;
					showStrip off;
				endTell;
				getEmployee #mesquite.charMatrices.AnnotPanel.AnnotPanel;
				tell It;
					togglePanel off;
				endTell;
				getEmployee #mesquite.charMatrices.CharReferenceStrip.CharReferenceStrip;
				tell It;
					showStrip off;
				endTell;
				getEmployee #mesquite.charMatrices.QuickKeySelector.QuickKeySelector;
				tell It;
					autotabOff;
				endTell;
				getEmployee #mesquite.charMatrices.SelSummaryStrip.SelSummaryStrip;
				tell It;
					showStrip off;
				endTell;
				getEmployee #mesquite.categ.SmallStateNamesEditor.SmallStateNamesEditor;
				tell It;
					panelOpen true;
				endTell;
			endTell;
		endTell;
		getEmployee  #mesquite.charMatrices.ManageCharacters.ManageCharacters;
		tell It;
			showCharacters #3220447671341312822 #mesquite.lists.CharacterList.CharacterList;
			tell It;
				setData 0;
				getWindow;
				tell It;
					newAssistant  #mesquite.lists.DefaultCharOrder.DefaultCharOrder;
					newAssistant  #mesquite.lists.CharListInclusion.CharListInclusion;
					newAssistant  #mesquite.lists.CharListPartition.CharListPartition;
					newAssistant  #mesquite.parsimony.CharListParsModels.CharListParsModels;
					setExplanationSize 30;
					setAnnotationSize 20;
					setFontIncAnnot 0;
					setFontIncExp 0;
					setSize 1147 841;
					setLocation 0 23;
					setFont SanSerif;
					setFontSize 10;
					getToolPalette;
					tell It;
					endTell;
				endTell;
				showWindow;
				getEmployee #mesquite.lists.CharListAnnotPanel.CharListAnnotPanel;
				tell It;
					togglePanel off;
				endTell;
			endTell;
		endTell;
		endTell;
end;
